# Supplementary material for: Targeting the GPX4–FUNDC1 Interaction with Magnesium Lithospermate B Attenuates Sepsis‐Associated Lung Injury
Source: Adv Sci (Weinh). 2026 Jan 30;13(20):e16488. doi: 10.1002/advs.202516488 (PMC13067869; doi:10.1002/advs.202516488)
Supplement: Supplementary file 4 — Supporting File 4: advs74152‐sup‐0004‐Data.zip. [file ADVS-13-e16488-s003.zip]

Archive with 2 entries (1 files):
- advs74152-sup-0004-Data/
- advs74152-sup-0004-Data/Original Images of Western Blots.pdf
